# Supplementary material for: ﻿Phelypaeaboissierif.lutea (Orobanchaceae), a peculiar new form from Turkey and typification of the name of this species
Source: PhytoKeys. 2021 Dec 9;186:159–67. doi: 10.3897/phytokeys.186.77575 (PMC8677715; doi:10.3897/phytokeys.186.77575)
Supplement: XML Treatment for Phelypaea boissieri f. lutea [file phytokeys.186.77575-treatment1.xml]

<!DOCTYPE tp:taxon-treatment
  PUBLIC "-//TaxonX//DTD Taxonomic Treatment Publishing DTD v0 20100105//EN" "tax-treatment-NSO.dtd">
<tp:taxon-treatment xmlns:tp="http://www.plazi.org/taxpub"><tp:treatment-meta><kwd-group><label>Taxon classification</label><kwd>
                <named-content content-type="kingdom">Plantae</named-content>
              </kwd><kwd>
                <named-content content-type="order">Lamiales</named-content>
              </kwd><kwd>
                <named-content content-type="family">Orobanchaceae</named-content>
              </kwd></kwd-group><mixed-citation publication-type="journal"><person-group><name><surname>Subaşı</surname><given-names>Ümit</given-names></name><name><surname>Pedraja</surname><given-names>Óscar Sánchez</given-names></name><name><surname>Piwowarczyk</surname><given-names>Renata</given-names></name></person-group><article-title>﻿<tp:taxon-name><tp:taxon-name-part taxon-name-part-type="genus" reg="Phelypaea">Phelypaea</tp:taxon-name-part><tp:taxon-name-part taxon-name-part-type="species" reg="boissieri">boissieri</tp:taxon-name-part><tp:taxon-name-part taxon-name-part-type="infraspecific-rank">f.</tp:taxon-name-part><tp:taxon-name-part taxon-name-part-type="form" reg="lutea">lutea</tp:taxon-name-part></tp:taxon-name> (<tp:taxon-name><tp:taxon-name-part taxon-name-part-type="family">Orobanchaceae</tp:taxon-name-part></tp:taxon-name>), a peculiar new form from Turkey and typification of the name of this species</article-title><source>PhytoKeys</source><day>09</day><month>12</month><year>2021</year><volume>186</volume><fpage>159</fpage><lpage>167</lpage><pub-id pub-id-type="doi">10.3897/phytokeys.186.77575</pub-id></mixed-citation></tp:treatment-meta><tp:nomenclature><label>﻿</label><tp:taxon-name>
              <object-id xmlns:xlink="http://www.w3.org/1999/xlink" content-type="arpha" xlink:type="simple">4818A5FC-A271-5768-A343-CAAA7644D870</object-id>
              <tp:taxon-name-part taxon-name-part-type="genus" reg="Phelypaea">Phelypaea</tp:taxon-name-part>
              <tp:taxon-name-part taxon-name-part-type="species" reg="boissieri">boissieri</tp:taxon-name-part>
              <tp:taxon-name-part taxon-name-part-type="infraspecific-rank">f.</tp:taxon-name-part>
              <tp:taxon-name-part taxon-name-part-type="form" reg="lutea">lutea</tp:taxon-name-part>
            </tp:taxon-name><tp:taxon-authority>Ü. Subasi, R. Piwowarczyk, Ó. Sánchez Pedraja</tp:taxon-authority><tp:taxon-status xmlns:xlink="http://www.w3.org/1999/xlink" xlink:type="simple">f. nov.</tp:taxon-status><xref ref-type="fig" rid="F3">Figure 3</xref></tp:nomenclature><tp:treatment-sec sec-type="diagnosis" id="SECID0ECPAE"><title>Diagnosis.</title><p>This new taxon is very similar to typical <italic><tp:taxon-name><tp:taxon-name-part taxon-name-part-type="genus" reg="Phelypaea">Phelypaea</tp:taxon-name-part><tp:taxon-name-part taxon-name-part-type="species" reg="boissieri">boissieri</tp:taxon-name-part></tp:taxon-name></italic>, and is compliant with morphometric characteristics in the description of the plant after <xref ref-type="bibr" rid="B11">Reuter (1847</xref>: 42, sub <tp:taxon-name><tp:taxon-name-part taxon-name-part-type="genus" reg="Anoplanthus">Anoplanthus</tp:taxon-name-part><tp:taxon-name-part taxon-name-part-type="species" reg="biebersteinii">biebersteinii</tp:taxon-name-part><tp:taxon-name-part taxon-name-part-type="infraspecific-rank">var.</tp:taxon-name-part><tp:taxon-name-part taxon-name-part-type="variety" reg="boissieri">boissieri</tp:taxon-name-part></tp:taxon-name>), <xref ref-type="bibr" rid="B13">Stapf (1915)</xref>, <xref ref-type="bibr" rid="B6">Nicolson (1975)</xref>, <xref ref-type="bibr" rid="B3">Cullen (2010)</xref> but differs significantly in color and, usually, a higher stem. In typical <italic><tp:taxon-name><tp:taxon-name-part taxon-name-part-type="genus" reg="Phelypaea">P.</tp:taxon-name-part><tp:taxon-name-part taxon-name-part-type="species" reg="boissieri">boissieri</tp:taxon-name-part></tp:taxon-name></italic>, flowers are deeply red, and stem, calyx and scales are red to brown, or rarely pale-brown, whereas in the <tp:taxon-name><tp:taxon-name-part taxon-name-part-type="genus" reg="Phelypaea"/><tp:taxon-name-part taxon-name-part-type="species" reg="boissieri"/><tp:taxon-name-part taxon-name-part-type="infraspecific-rank">f.</tp:taxon-name-part><tp:taxon-name-part taxon-name-part-type="form" reg="lutea">lutea</tp:taxon-name-part></tp:taxon-name> corolla, calyx, and scales are yellow to orange with black folds in the corolla, with only the stem being brownish (Fig. <xref ref-type="fig" rid="F3">3</xref>).</p><fig id="F3" position="float" orientation="portrait"><object-id xmlns:xlink="http://www.w3.org/1999/xlink" content-type="doi" xlink:type="simple">10.3897/phytokeys.186.77575.figure3</object-id><object-id xmlns:xlink="http://www.w3.org/1999/xlink" content-type="arpha" xlink:type="simple">64E96D43-1EE6-56D2-85D4-D7FE16CE443D</object-id><label>Figure 3.</label><caption><p>Habitat and general habit of <tp:taxon-name><tp:taxon-name-part taxon-name-part-type="genus" reg="Phelypaea">Phelypaea</tp:taxon-name-part><tp:taxon-name-part taxon-name-part-type="species" reg="boissieri">boissieri</tp:taxon-name-part><tp:taxon-name-part taxon-name-part-type="infraspecific-rank">f.</tp:taxon-name-part><tp:taxon-name-part taxon-name-part-type="form" reg="lutea">lutea</tp:taxon-name-part></tp:taxon-name> at 2,470 m alt. in Cilo Mountains, Hakkari province, SE Turkey. Phot. Ü. Subaşı.</p></caption><graphic xmlns:xlink="http://www.w3.org/1999/xlink" xlink:href="phytokeys-186-159-g003.jpg" position="float" orientation="portrait" xlink:type="simple" id="oo_621091.jpg"><uri content-type="original_file" xlink:type="simple">https://binary.pensoft.net/fig/621091</uri></graphic></fig></tp:treatment-sec><tp:treatment-sec sec-type="material" id="SECID0EQSAE"><title>Type.</title><p>Turkey. C10 Hakkâri: Merkez district, Kırıkdağ village, Gümüşlü location (Kurdish: Spixane). Cilo Mountains, subalpine grasslands and meadows, ca. 2,470 m alt., 10 June 2021, <italic>Ü. Subaşı</italic> s.n. (holotype and isotypes ANK!).</p></tp:treatment-sec><tp:treatment-sec sec-type="distribution" id="SECID0EYSAE"><title>Distribution and ecology.</title><p>This taxon is known exclusively from the type locality. The Cilo (Glacial) Mountains (Cilo (Buzul) Dağı) are part of the Hakkâri Dağları range and include the third highest peak of Turkey with an altitude of 4,135 meters. Turkey’s Eastern Anatolia Region, the easternmost extension of the Southeast Taurus Mountains, is located within the borders of Hakkari province. The locality of <tp:taxon-name><tp:taxon-name-part taxon-name-part-type="genus" reg="Phelypaea">P.</tp:taxon-name-part><tp:taxon-name-part taxon-name-part-type="species" reg="boissieri">boissieri</tp:taxon-name-part><tp:taxon-name-part taxon-name-part-type="infraspecific-rank">f.</tp:taxon-name-part><tp:taxon-name-part taxon-name-part-type="form" reg="lutea">lutea</tp:taxon-name-part></tp:taxon-name> is located in Hakkari province, Kırıkdağ village, Gümüşlü location (Kurdish: Spixane). This area is located around Mt Uludoruk (Reşko 4,135 m), at an altitude of approximately 2,470 meters. In this area dominated by high mountain steppe plants, the bedrock consists mainly of tectonic deposits and limestone. It is approximately 20 km from any settlements. Parasitising <italic><tp:taxon-name><tp:taxon-name-part taxon-name-part-type="genus" reg="Centaurea">Centaurea</tp:taxon-name-part></tp:taxon-name></italic>, probably <italic><tp:taxon-name><tp:taxon-name-part taxon-name-part-type="genus" reg="Centaurea">C.</tp:taxon-name-part><tp:taxon-name-part taxon-name-part-type="species" reg="persica">persica</tp:taxon-name-part></tp:taxon-name></italic> Boiss. (new host-plant). Phenology - flowering end of June to July, fruiting July to August. The population size is small, over a dozen individuals. The number of individuals counted in the area is fewer than 100. The entire population in this locality is formed by higher plants than the type with yellow corolla. In the future, research into the cause, phytochemical composition, ecological importance and adaptation, and also into pollinators of typical red <italic><tp:taxon-name><tp:taxon-name-part taxon-name-part-type="genus" reg="Phelypaea">Phelypaea</tp:taxon-name-part></tp:taxon-name></italic> individuals and yellow-orange ones could shed new light on this topic.</p></tp:treatment-sec><tp:treatment-sec sec-type="etymology" id="SECID0EIUAE"><title>Etymology.</title><p>The form name originated from the yellow to orange colouring of plants.</p></tp:treatment-sec><tp:treatment-sec sec-type="notes" id="SECID0ENUAE"><title>Note.</title><p>There are also photos of a yellow flower belonging to <italic><tp:taxon-name><tp:taxon-name-part taxon-name-part-type="genus" reg="Phelypaea">P.</tp:taxon-name-part><tp:taxon-name-part taxon-name-part-type="species" reg="boissieri">boissieri</tp:taxon-name-part></tp:taxon-name></italic> in Internet sources [<ext-link xmlns:xlink="http://www.w3.org/1999/xlink" xlink:type="simple" ext-link-type="uri" xlink:href="https://www.flickr.com/photos/camerar/2887571252/">https://www.flickr.com/photos/camerar/2887571252/</ext-link> and <ext-link xmlns:xlink="http://www.w3.org/1999/xlink" xlink:type="simple" ext-link-type="uri" xlink:href="http://www.agaclar.net/forum/1296397-post1573.htm">http://www.agaclar.net/forum/1296397-post1573.htm</ext-link>]. The photos, respectively, were taken in SE Turkey by Karen Nichols in 26 June 2008, possibly in the same Hakkari province, but no more detailed location data is available, and Hakkari-Mergan-Yaylası (Mergan Plateau) by Güngör Salman in 16 June 2014 [<ext-link xmlns:xlink="http://www.w3.org/1999/xlink" xlink:type="simple" ext-link-type="uri" xlink:href="http://www.agaclar.net/forum/1296397-post1573.htm">http://www.agaclar.net/forum/1296397-post1573.htm</ext-link>], as well as from Yüksekova/Hakkari by Leoš Smutný in 13 May 2014 [<ext-link xmlns:xlink="http://www.w3.org/1999/xlink" xlink:type="simple" ext-link-type="uri" xlink:href="https://www.inaturalist.org/observations/71616618">https://www.inaturalist.org/observations/71616618</ext-link>]. We are also aware of a near mention (“Yüksekova [Gever / Gawar], 1950 m, 23 v 1966, <italic><tp:taxon-name><tp:taxon-name-part taxon-name-part-type="genus" reg="Eiselt">Eiselt</tp:taxon-name-part></tp:taxon-name></italic>!”) (<xref ref-type="bibr" rid="B5">Gilli 1982</xref>: 2, sub <italic><tp:taxon-name><tp:taxon-name-part taxon-name-part-type="genus" reg="Phelypaea">P.</tp:taxon-name-part><tp:taxon-name-part taxon-name-part-type="species" reg="coccinea">coccinea</tp:taxon-name-part></tp:taxon-name></italic>); this record probably corresponds to the same f. previously described.</p></tp:treatment-sec><ref-list><ref id="B11"><mixed-citation xmlns:xlink="http://www.w3.org/1999/xlink" xlink:type="simple"><person-group><name name-style="western"><surname>Reuter</surname><given-names>G</given-names></name></person-group> (<year>1847</year>) <article-title><tp:taxon-name><tp:taxon-name-part taxon-name-part-type="family">Orobanchaceae</tp:taxon-name-part></tp:taxon-name>.</article-title> In: <person-group><name name-style="western"><surname>De Candolle</surname><given-names>A</given-names></name></person-group> (<role>Ed.</role>) <issue-title>Prodromus Systematis naturalis regni vegetabilis...</issue-title><volume>11</volume>: <fpage>1</fpage>–<lpage>45</lpage>. [Addenda et Corrigenda: 717–720. Parisiis: Sumptibus Victoris Masson]. (TL-2: 446 n. 999). <ext-link xlink:type="simple" ext-link-type="doi" xlink:href="10.5962/bhl.title.286">https://doi.org/10.5962/bhl.title.286</ext-link></mixed-citation></ref><ref id="B13"><mixed-citation xmlns:xlink="http://www.w3.org/1999/xlink" xlink:type="simple"><person-group><name name-style="western"><surname>Stapf</surname><given-names>O</given-names></name></person-group> (<year>1915</year>) <article-title>The Genus <tp:taxon-name><tp:taxon-name-part taxon-name-part-type="genus">Phelipaea</tp:taxon-name-part></tp:taxon-name>. Bull. Misc. Inform.</article-title><source>Kew</source><volume>1915</volume>(<issue>6</issue>): <fpage>285</fpage>–<lpage>295</lpage>. <ext-link xlink:type="simple" ext-link-type="doi" xlink:href="10.2307/4104573">https://doi.org/10.2307/4104573</ext-link></mixed-citation></ref><ref id="B6"><mixed-citation xmlns:xlink="http://www.w3.org/1999/xlink" xlink:type="simple"><person-group><name name-style="western"><surname>Nicolson</surname><given-names>DH</given-names></name></person-group> (<year>1975</year>) <article-title><italic><tp:taxon-name><tp:taxon-name-part taxon-name-part-type="genus">Diphelypaea</tp:taxon-name-part></tp:taxon-name></italic> (<tp:taxon-name><tp:taxon-name-part taxon-name-part-type="family">Orobanchaceae</tp:taxon-name-part></tp:taxon-name>), nom. nov. and other cauterizations on a nomenclatural hydra.</article-title><source>Taxon</source><volume>24</volume>(<issue>5–6</issue>): <fpage>651</fpage>–<lpage>657</lpage>. <ext-link xlink:type="simple" ext-link-type="doi" xlink:href="10.2307/1220740">https://doi.org/10.2307/1220740</ext-link></mixed-citation></ref><ref id="B3"><mixed-citation xmlns:xlink="http://www.w3.org/1999/xlink" xlink:type="simple"><person-group><name name-style="western"><surname>Cullen</surname><given-names>J</given-names></name></person-group> (<year>2010</year>) <article-title><italic><tp:taxon-name><tp:taxon-name-part taxon-name-part-type="genus">Phelypaea</tp:taxon-name-part><tp:taxon-name-part taxon-name-part-type="species">boissieri</tp:taxon-name-part></tp:taxon-name></italic>: <tp:taxon-name><tp:taxon-name-part taxon-name-part-type="family">Orobanchaceae</tp:taxon-name-part></tp:taxon-name>.</article-title><source>Curtis’s Botanical Magazine</source><volume>26</volume>(<issue>4</issue>): <fpage>379</fpage>–<lpage>388</lpage>. <ext-link xlink:type="simple" ext-link-type="doi" xlink:href="10.1111/j.1467-8748.2009.01673.x">https://doi.org/10.1111/j.1467-8748.2009.01673.x</ext-link></mixed-citation></ref><ref id="B5"><mixed-citation xmlns:xlink="http://www.w3.org/1999/xlink" xlink:type="simple"><person-group><name name-style="western"><surname>Gilli</surname><given-names>A</given-names></name></person-group> (<year>1982</year>) <article-title><tp:taxon-name><tp:taxon-name-part taxon-name-part-type="family">Orobanchaceae</tp:taxon-name-part></tp:taxon-name> (90).</article-title> In: <person-group><name name-style="western"><surname>Davis</surname><given-names>PH</given-names></name></person-group> (<role>Ed.</role>) <issue-title>Flora of Turkey 7.</issue-title><source>Edinburgh</source>, <fpage>1</fpage>–<lpage>22</lpage>.</mixed-citation></ref></ref-list></tp:taxon-treatment>
